# Supplementary material for: Genomics of Atlantic Forest Mycobacteriaceae strains unravels a mobilome diversity with a novel integrative conjugative element and plasmids harbouring T7SS
Source: Microb Genom. 2020 Jun 4;6(7):mgen000382. doi: 10.1099/mgen.0.000382 (PMC7478629; doi:10.1099/mgen.0.000382)
Supplement: Supplementary material 2 [file mgen-6-382-s002.xls]

## Sheet: TableS1
TableS1. List of genomes used in the phylogenetic analyses
Organism name	Accession number
Mycolicibacterium austroafricanum DSM 44191	CCAW000000000.1
Mycobacterium tuberculosis H37Rv	AL123456.3
Mycolicibacterium canariasense	LQOL000000000.1
Mycobacterium sp. MCS	CP000384.1
Mycobacterium sp. KMS	CP000518.1
Mycobacterium sp. JS623	CP003078.1
Mycobacterium sp. YC-RL4	CP015596.1
Mycobacterium sp. djl-10	CP016640.1
Mycobacteroides chelonae CCUG 47445	CP007220.1
Mycolicibacterium chlorophenolicum DSM 43826	JYNL000000000.1
Mycolicibacterium chubuense NBB4	CP003053.1
Mycolicibacterium conceptionense MLE	LFOD000000000.1
Mycolicibacterium diernhoferi Bard	MPNS000000000.1
Mycolicibacterium doricum strain DSM 44339	LQOS01000029
Mycolicibacterium flavescens M6	MIHA000000000.1
Mycolicibacterium fortuitum CT6	CP011269.1
Mycolicibacterium houstonense ATCC 49403	LT546207
Mycolicibacterium iranicum DSM 45541	LQPC000000000.1
Mycolicibacterium llatzerense CLUC14	JXST000000000.1
Mycolicibacterium mageritense DSM 44476	CCBF010000001
Mycolicibacterium monacense DSM 44395	MVIA000000000.1
Mycolicibacterium moriokaense DSM 44221	QQBJ000000000.1
Mycolicibacterium neoaurum VKM Ac-1815D	CP006936.2
Mycolicibacterium mucogenicum CSUR P2099	CYSI000000000.1
Mycolicibacterium novocastrense GA-2617	LQII000000000.1
Mycolicibacterium peregrinum CSUR P2098	CYSH000000000.1
Mycolicibacterium phlei CCUG 21000	CP014475.1
Mycolicibacterium rhodesiae NBB3	CP003169.1
Mycobacteroides salmoniphilum DSM 43276	CP024633.1
Mycobacteroides saopaulense EPM10906	CP010271.1
Mycolicibacterium septicum DSM 44393	HG322951.1
Mycolicibacterium tusciae JS617	AGJJ000000000.2
Mycolicibacterium vaccae ATCC 25954	CP011491
Mycolicibacterium vulneris DSM 45247	CCBG000000000.1
Mycobacteroides abscessus ATCC 19977	CU458896.1
Mycobacterium avium subsp. hominissuis TH135	AP012555.1
Mycobacterium chimaera MC045	LT703505.1
Mycobacterium dioxanotrophicus strain PH-06	CP020809.1
Mycobacterium gilvum Spyr1	CP002385.1
Mycobacterium intracellulare subsp. yongonense 05-1390	CP003347.1
Mycobacterium kansasii ATCC 12478	CP006835.1
Mycobacterium liflandii 128FXT	CP003899.1
Mycobacterium marinum M	CP000854.1
Mycobacterium marseillense strain FLAC0026	CP023147.1
Mycobacterium paragordonae strain 49061	CP025546.1
Mycobacterium ulcerans Agy99	CP000325.1
Nocardia brasiliensis ATCC 700358	CP003876.1
Mycolicibacterium sp. CBMA 213	MZMR00000000.1
Mycolicibacterium sp. CBMA 226	VTGY00000000.1
Mycolicibacterium sp. CBMA 230	VTHI00000000.1
Mycolicibacterium sp. CBMA 234	MPKW00000000.1
Mycolicibacterium sp. CBMA 247	VTGX00000000.1
Mycolicibacterium sp. CBMA 271	VTHB00000000.1
Mycolicibacterium sp. CBMA 293	VTHH00000000.1
Mycolicibacterium sp. CBMA 294	VTHF00000000.1
Mycolicibacterium sp. CBMA 295	VTHE00000000.1
Mycolicibacterium sp. CBMA 311	VTGW00000000.1
Mycolicibacterium sp. CBMA 326	MKFV00000000.1
Mycolicibacterium sp. CBMA 329	VTHD00000000.1
Mycolicibacterium sp. CBMA 331	VTHA00000000.1
Mycolicibacterium sp. CBMA 334	VTHC00000000.1
Mycolicibacterium sp. CBMA 335	VTHG00000000.1
Mycolicibacterium sp. CBMA 360	VTGV00000000.1
Mycolicibacterium sp. CBMA 361	VTGZ00000000.1

## Sheet: TableS2
TableS2. List of plasmids used in the comparative analysis of T7SS.
Organism	Plasmid Name	Accession number	Size (Kb)
Mycobacterium avium MD1	pVT2	AY056023.1	12.868
Mycobacterium avium subsp. hominissuis OCU464	p78K	CP009405.1	78.497
Mycobacterium avium subsp. hominissuis OCU464	p18K	CP009406.1	18.291
Mycobacterium avium subsp. hominissuis aviumMD30	pMD1	NZ_CM009838.1	193.665
Mycobacterium avium subsp. hominissuis aviumMD30	pMD2	NZ_CM009839.1	78.353
Mycobacterium avium subsp. hominissuis MAC109	pMAC109a	CP029333.1	147.1
Mycobacterium avium subsp. hominissuis MAC109	pMAC109b	CP029334.1	16.516
Mycobacterium avium subsp. hominissuis mc2 2500	unnamed1	CP036221.1	34.349
Mycobacterium avium subsp. hominissuis mc2 2500	unnamed2	CP036222.1	27.479
Mycobacterium avium subsp. hominissuis 101174	pFLAC0181_CHOP101	CP040248.1	24.608
Mycobacterium avium subsp. hominissuis 101174	pMARIA	CP040249.1	41.509
Mycobacterium avium subsp. hominissuis 101034	pMARIA	CP040245.1	41.578
Mycobacterium avium subsp. hominissuis 101034	pFLAC0181_CHOP1	CP040246.1	24.701
Mycobacterium avium subsp. Hominissuis 101115	unnamed1	CP040251.1	35.197
Mycobacterium avium subsp. hominissuis 101115	unnamed2	CP040252.1	35.282
Mycobacterium avium subsp. hominissuis 101115	pMARIA	CP040253.1	40.211
Mycobacterium avium subsp. hominissuis 101115	pFLAC0181_CHOP101	CP040254.1	28.349
Mycobacterium avium subsp. hominissuis TH135	pMAH135	AP012556.1	194.711
Mycobacterium celatum strain 4	pCLP	AF312688.1	22.688
Mycobacterium chimaera AH16	unnamed1	CP012886.2	437.571
Mycobacterium chimaera AH16	unnamed2	CP012887.2	25.131
Mycobacterium chimaera AH16	unnamed3	CP012888.2	14.512
Mycobacterium chimaera MC045	2	LT703506.1	324.321
Mycobacterium chimaera MC045	3	LT703507.1	97.266
Mycobacterium chimaera MC045	4	LT703508.1	21.123
Mycobacterium chimaera MC045	5	LT703509.1	39.887
Mycobacterium chimaera MC045	6	LT703510.1	32.127
Mycobacterium chimaera CDC 2015-22-71	pDHQP20152271_3	CP019222.1	32.137
Mycobacterium chimaera CDC 2015-22-71	pDHQP20152271_2	CP019223.1	39.887
Mycobacterium chimaera CDC 2015-22-71	pDHQP20152271_1	CP019224.1	97.268
Mycobacterium chimaera ZUERICH-2	unnamed 1	CP015268.1	175.972
Mycobacterium chimaera ZUERICH-2	unnamed 2	CP015269.1	154.06
Mycobacterium chimaera ZUERICH-2	unnamed 3	CP015270.1	38.049
Mycobacterium chimaera ZUERICH-2	unnamed 4	CP015271.1	15.059
Mycobacterium chimaera ZUERICH-1	unnamed 1	CP015273.1	97.267
Mycobacterium chimaera ZUERICH-1	unnamed 2	CP015274.1	39.889
Mycobacterium chimaera ZUERICH-1	unnamed 3	CP015275.1	32.134
Mycobacterium chimaera ZUERICH-1	unnamed 4	CP015276.1	21.123
Mycobacterium chimaera ZUERICH-1	unnamed 5	CP015277.1	13.458
Mycobacterium chimaera DSM 44623	unnamed 1	CP015279.1	157.126
Mycobacterium chimaera DSM 44623	unnamed 2	CP015280.1	110.83
Mycobacterium chimaera SJ42	unnamed1	CP022224.1	33.56
Mycobacterium chimaera SJ42	unnamed2	CP022225.1	13.458
Mycobacterium chimaera FLAC0070	pFLAC0070_1	CP023152.1	247.522
Mycobacterium chimaera FLAC0070	pFLAC0070_2	CP023153.1	95.687
Mycobacterium dioxanotrophicus PH-06	unnamed1	CP020810.1	155.598
Mycobacterium dioxanotrophicus PH-06	unnamed2	CP020811.1	152.685
Mycobacterium dioxanotrophicus PH-06	unnamed3	CP020812.1	106.337
Mycobacterium dioxanotrophicus PH-06	unnamed4	CP020813.1	69.875
Mycobacterium intracellulare FLAC0181	pFLAC0181	CP023150.1	24.702
Mycobacterium intracellulare subsp. yongonense 05-1390	pMyong1	JQ657805.1	122.976
Mycobacterium intracellulare subsp. yongonense 05-1390	pMyong2	JQ657806.1	18.089
Mycobacterium kansasii ATCC 12478	pMK12478	CP006836.1	144.951
Mycobacterium liflandii 128FXT	pMUM002	EU271968.1	190.588
Mycobacterium marinum ATCC 927	pMMRN	AP018497.1	127.402
Mycobacterium marinum DL240490	pMUM003	EU271967.1	104.53
Mycobacterium marinum E11	II	HG917973.1	114.229
Mycobacterium marinum M	pMM23	CP000895.1	23.317
Mycobacterium marseillense FLAC0026	pFLAC0026	CP023148.1	19.605
Mycobacterium paragordonae strain 49061	unnamed1	CP025547.1	305.73
Mycobacterium paragordonae strain 49061	unnamed2	CP025548.1	144.093
Mycobacterium paragordonae strain 49061	unnamed3	CP025549.1	26.922
Mycobacterium paragordonae strain 49061	unnamed4	CP025550.1	17.187
Mycobacterium sp. djl-10	djl-10_1	CP016641.1	134.689
Mycobacterium sp. djl-10	djl-10_2	CP016642.1	21.705
Mycobacterium sp. djl-10	djl-10_3	CP016643.1	26.982
Mycobacterium sp. JS623	pMYCSM01	CP003079.1	394.147
Mycobacterium sp. JS623	pMYCSM02	CP003080.1	198.589
Mycobacterium sp. JS623	pMYCSM03	CP003081.1	164.114
Mycobacterium sp. KMS	pMKMS01	CP000519.1	302.089
Mycobacterium sp. KMS	pMKMS02	CP000520.1	216.763
Mycobacterium sp. MCS	Plasmid1	CP000385.1	215.075
Mycobacterium sp. YC-RL4	pMYC1	CP015597.1	252.568
Mycobacterium ulcerans Agy99	pMUM001	BX649209.1	174.155
Mycobacterium ulcerans subsp. shinshuense	pShTP	AP017625.1	166.617
Mycobacteroides abscessus GZ002	unnamed1	CP034180.1	15.203
Mycobacteroides abscessus ATCC 19977	pMAB23	CU458745.1	23.319
Mycobacteroides abscessus subsp. bolletii 50594	1	CP004375.1	172.814
Mycobacteroides abscessus subsp. bolletii 50594	2	CP004376.1	97.24
Mycobacteroides abscessus subsp. bolletii CRM-0020	unnamed	ATFQ01000044.1	56.466
Mycobacteroides abscessus subsp. bolletii INCQS 00594	pMAB01	CP003376.1	56.267
Mycobacteroides abscessus subsp. massiliense strain 381	unnamed1	CP022234	63.511
Mycobacteroides abscessus subsp. massiliense strain 381	unnamed2	CP022235	54.414
Mycolicibacterium chubuense NBB4	pMYCCH.01	CP003054.1	615.278
Mycolicibacterium chubuense NBB4	pMYCCH.02	CP003055.1	143.623
Mycolicibacterium gilvum Spyr1	pMSPYR101	CP002386.1	211.864
Mycolicibacterium gilvum Spyr1	pMSPYR102	CP002387.1	23.681
Mycolicibacterium sp. CBMA213	pCBMA213_1	MF600313.1	274.124
Mycolicibacterium sp. CBMA213	pCBMA213_2	KY349138.1	160.489

## Sheet: TableS3
TableS3. Locus tag of the major features harbored by the CBMA mobile elements
Feature	pCBMA213_1	pCBMA213_2	pCBMA213_3	ICEMyc226
repA		pCBMA213_2_00040	pCBMA213_3_00008
relaxase		pCBMA213_2_00112		ICEMyc226_00083
virD4		pCBMA213_2_00091		ICEMyc226_00024
virB4	B5P44_p00068	pCBMA213_2_00101		ICEMyc226_00039
tcpC		pCBMA213_2_00098		ICEMyc226_00036
Helicase	B5P44_p00269			ICEMyc226_00045
DNA polymerase	B5P44_p00015
	B5P44_p00105
Integrase	B5P44_p00187
Transposase	B5P44_p00188	pCBMA213_2_00014		ICEMyc226_00158
	B5P44_p00248	pCBMA213_2_00015		ICEMyc226_00232
	B5P44_p00196	pCBMA213_2_00151		ICEMyc226_00242
	B5P44_p00348	pCBMA213_2_00154		ICEMyc226_00243
				ICEMyc226_00308
tRNA genes	B5P44_p00300
	B5P44_p00301
	B5P44_p00303
	B5P44_p00308
	B5P44_p00309
	B5P44_p00310
	B5P44_p00311
	B5P44_p00312
	B5P44_p00315
	B5P44_p00316
	B5P44_p00317
	B5P44_p00318
	B5P44_p00320
	B5P44_p00321
	B5P44_p00322
	B5P44_p00323
	B5P44_p00324
	B5P44_p00325
	B5P44_p00327
	B5P44_p00328
	B5P44_p00330
	B5P44_p00332
	B5P44_p00333
	B5P44_p00335
	B5P44_p00336
	B5P44_p00337
	B5P44_p00338
	B5P44_p00339
	B5P44_p00340
	B5P44_p00341
	B5P44_p00342
	B5P44_p00343
T7SS - eccA	B5P44_p00063	pCBMA213_2_00103		ICEMyc226_00041
				ICEMyc226_00151
T7SS - eccB	B5P44_p00064	pCBMA213_2_00085		ICEMyc226_00018
				ICEMyc226_00124
T7SS - eccC	B5P44_p00065	pCBMA213_2_00079		ICEMyc226_00012
				ICEMyc226_00127
T7SS - eccD	B5P44_p00072	pCBMA213_2_00087		ICEMyc226_00020
				ICEMyc226_00126
				ICEMyc226_00128
T7SS - eccE	B5P44_p00074	pCBMA213_2_00089		ICEMyc226_00022
				ICEMyc226_00123
T7SS - mycP	B5P44_p00073	pCBMA213_2_00088		ICEMyc226_00021
				ICEMyc226_00129

## Sheet: TableS4
TableS4. Contig data of the plasmids of each CBMA genome
Plasmid	Genome	# Contigs	# CDS	# tRNA	Length (bp)	GC (%)	Mean coverage
pCBMA213_1	213	1	328	32	274124	62.9	685
	335	1	322	32	270778	62.8	391
pCBMA213_2	213	1	161	0	160489	65.9	304
	293	1	159	0	158043	65.9	15
	335	1	159	0	158043	65.9	197
	360	1	153	0	151201	65.9	11
pCBMA213_3	213	1	27	0	21616	64.4	1265
	230	1	27	0	21646	64.4	51
	293	1	27	0	21648	64.4	67
	311	1	27	0	21648	64.4	366
	335	1	27	0	21838	64.5	1026
	360	1	27	0	20701	65.0	39
	361	1	27	0	20936	64.9	13

## Sheet: TableS5
TableS5. Toxin-antitoxin systems identified in the CBMA mobile elements
pCBMA213_1:
#	ID	T/A	Locus tag	Location	Len (a.a.)	Strand	Family	Domain
1	9249524138	T	B5P44_p00154	135666..136301	211	+	COG5654-like	-
	9249524137	A	B5P44_p00153	135139..135669	176	+	Xre-like	-
2	9249524148	T	B5P44_p00164	142403..142777	124	+	mazF	-
	9249524147	A	B5P44_p00163	142212..142448	78	+	mazE	-
3	9249524185	T	B5P44_p00201	173490..173909	139	-	PIN-like	COG1848
	9249524186	A	B5P44_p00202	173914..174186	90	-	PHD-like	COG4118
pCBMA213_2:
#	ID	T/A	Locus tag	Location	Len (a.a.)	Strand	Family	Domain
1	9448437521	T	pCBMA213_2_00149	143867..144487	206	-	COG3832-like	-
	9448437520	A	pCBMA213_2_00148	143195..143785	196	-	Xre-like	-
ICEMyc226:
#	ID	T/A	Locus tag	Location	Len(a.a.)	Strand	Family	Domain
1	4423936268	T	ICEMyc226_00107	121846..122271	141	-	PIN-like	-
	4423936269	A	ICEMyc226_00108	122262..122468	68	-	RHH-like	-
2	4423936355	T	ICEMyc226_00194	208806..209189	127	+	PIN-like	cd09981
	4423936354	A	ICEMyc226_00193	208561..208809	82	+	PHD-like	COG4118
3	4423936401	T	ICEMyc226_00240	256913..257323	136	+	PIN-like	-
	4423936402	A	ICEMyc226_00241	257503..258090	195	+	Xre-like	-
4	4423936461	T	ICEMyc226_00300	318873..319298	141	+	PIN-like	-
	4423936460	A	ICEMyc226_00299	318676..318882	68	+	RHH-like	-

## Sheet: TableS6
TableS6. Alien_Hunter output for ICEMyc226
FT	misc_feature	27500..37500
FT	/colour=255 127 127
FT	/algorithm="alien_hunter"
FT	/note="threshold: 29.445"
FT	/score=43.187
FT	misc_feature	67500..90000
FT	/colour=255 87 87
FT	/algorithm="alien_hunter"
FT	/note="threshold: 29.445"
FT	/score=47.526
FT	misc_feature	195000..220000
FT	/colour=255 67 67
FT	/algorithm="alien_hunter"
FT	/note="threshold: 29.445"
FT	/score=49.699
FT	misc_feature	255000..262500
FT	/colour=255 183 183
FT	/algorithm="alien_hunter"
FT	/note="threshold: 29.445"
FT	/score=37.142
FT	misc_feature	270000..280000
FT	/colour=255 220 220
FT	/algorithm="alien_hunter"
FT	/note="threshold: 29.445"
FT	/score=33.233
FT	misc_feature	282500..287500
FT	/colour=255 227 227
FT	/algorithm="alien_hunter"
FT	/note="threshold: 29.445"
FT	/score=32.488
FT	misc_feature	305000..310000
FT	/colour=255 202 202
FT	/algorithm="alien_hunter"
FT	/note="threshold: 29.445"
FT	/score=35.150
FT	misc_feature	315000..322500
FT	/colour=255 147 147
FT	/algorithm="alien_hunter"
FT	/note="threshold: 29.445"
FT	/score=41.010
FT	misc_feature	325000..330000
FT	/colour=255 94 94
FT	/algorithm="alien_hunter"
FT	/note="threshold: 29.445"
FT	/score=46.761
FT	misc_feature	337500..345000
FT	/colour=255 225 225
FT	/algorithm="alien_hunter"
FT	/note="threshold: 29.445"
FT	/score=32.685
FT	misc_feature	347500..360000
FT	/colour=255 0 0
FT	/algorithm="alien_hunter"
FT	/note="threshold: 29.445"
FT	/score=56.872
FT	misc_feature	367500..375000
FT	/colour=255 91 91
FT	/algorithm="alien_hunter"
FT	/note="threshold: 29.445"
FT	/score=47.059
FT	misc_feature	380000..385000
FT	/colour=255 68 68
FT	/algorithm="alien_hunter"
FT	/note="threshold: 29.445"
FT	/score=49.520
The range of sequences corresponds to those predicted to be involved with putative HGT events
